# Supplementary material for: Why Is the UAG (Amber) Stop Codon Almost Absent in Highly Expressed Bacterial Genes?
Source: Life (Basel). 2022 Mar 16;12(3):431. doi: 10.3390/life12030431 (PMC8954436; doi:10.3390/life12030431)
Supplement: Supplementary file 1 [file life-12-00431-s001.zip]

Archive with 1 entries (1 files):
- life-1644686-supplementary.xlsx
