# Supplementary material for: Why Is the UAG (Amber) Stop Codon Almost Absent in Highly Expressed Bacterial Genes?
Source: Life (Basel). 2022 Mar 16;12(3):431. doi: 10.3390/life12030431 (PMC8954436; doi:10.3390/life12030431)
Supplement: Supplementary file 1 [file life-12-00431-s001.zip › life-1644686-supplementary.xlsx]

## Sheet: STable 1
Abbrev	Name	Taxonomy 1	Taxnomy 2	bp	n_genes	n_tRNA	n_RPG	GC	GC1	GC2	GC3	Stop_Codons	UAA	UAG	UGA	%UAA	%UAG	%UGA
aaur	Arthrobacter_aurescens_TC1	Bacteria	Actinobacteria	4597686	4041	54	53	0.634	0.652	0.436	0.814	233	109	85	39	46.8	36.5	16.7
abau	Acinetobacter_baumannii_ATCC_17978	Bacteria	Proteobacteria	3976747	3352	70	54	0.416	0.575	0.398	0.275	210	195	4	11	92.9	1.9	5.2
abor	Alcanivorax_borkumensis_SK2	Bacteria	Proteobacteria	3120143	2755	42	54	0.55	0.614	0.397	0.64	140	106	10	24	75.7	7.1	17.1
acineto	Acinetobacter_sp._ADP1	Bacteria	Proteobacteria	3598621	3325	76	56	0.422	0.573	0.395	0.296	189	171	7	11	90.5	3.7	5.8
afb2	Arthrobacter_sp._FB24	Bacteria	Actinobacteria	4698945	4146	510	52	0.642	0.667	0.442	0.818	83	37	36	10	44.6	43.4	12
ahyd	Aeromonas_hydrophila_subsp._hydrophila_ATCC_7966	Bacteria	Proteobacteria	4744448	4122	127	56	0.585	0.63	0.402	0.721	123	99	0	24	80.5	0	19.5
aple	Actinobacillus_pleuropneumoniae_L20	Bacteria	Proteobacteria	2274482	2012	61	54	0.43	0.552	0.39	0.348	133	127	5	1	95.5	3.8	0.8
atum1c12	Agrobacterium_tumefaciens_str._C58	Bacteria	Proteobacteria	2074782	1833	53	40	0.598	0.622	0.406	0.764	137	70	4	63	51.1	2.9	46
atum2c12	Agrobacterium_tumefaciens_str._C58	Bacteria	Proteobacteria	2841490	2785	53	53	0.599	0.625	0.406	0.766	131	65	1	65	49.6	0.8	49.6
baboc12	Brucella_abortus_bv._1_str._9-941	Bacteria	Proteobacteria	1162204	1055	110	220	0.588	0.637	0.405	0.723	343	176	8	159	51.3	2.3	46.4
bado	Bifidobacterium_adolescentis_ATCC_15703	Bacteria	Actinobacteria	2089645	1631	54	54	0.631	0.638	0.409	0.847	90	12	4	74	13.3	4.4	82.2
bant	Bacillus_anthracis_str._Ames_Ancestor	Bacteria	Firmicutes	5227419	5309	95	57	0.385	0.548	0.362	0.243	330	290	25	15	87.9	7.6	4.5
bant2	Bacillus_anthracis_str._Sterne	Bacteria	Firmicutes	5228663	5287	95	57	0.384	0.547	0.362	0.242	347	304	28	15	87.6	8.1	4.3
banth1	Bacillus_anthracis_str._Ames	Bacteria	Firmicutes	5227293	5311	95	57	0.385	0.548	0.362	0.243	330	290	25	15	87.9	7.6	4.5
bcer	Bacillus_cereus_ATCC_14579	Bacteria	Firmicutes	5411809	5234	108	57	0.382	0.544	0.361	0.241	330	288	27	15	87.3	8.2	4.5
bcer1	Bacillus_cereus_ATCC_10987	Bacteria	Firmicutes	5224283	5603	98	59	0.386	0.549	0.363	0.247	320	281	24	15	87.8	7.5	4.7
bcer2	Bacillus_cereus_E33L	Bacteria	Firmicutes	5300915	5134	96	52	0.383	0.547	0.362	0.241	337	294	25	18	87.2	7.4	5.3
bcla	Bacillus_clausii_KSM-K16	Bacteria	Firmicutes	4303871	4096	75	60	0.449	0.574	0.368	0.405	173	139	22	12	80.3	12.7	6.9
bdel	Bdellovibrio_bacteriovorus_HD100	Bacteria	Proteobacteria	3782950	3587	36	53	0.49	0.562	0.39	0.519	193	129	62	2	66.8	32.1	1
bfra1	Bacteroides_fragilis_YCH46	Bacteria	Bacteroidetes	5277274	4578	74	54	0.426	0.519	0.371	0.389	202	183	7	12	90.6	3.5	5.9
bfra2	Bacteroides_fragilis_NCTC_9343	Bacteria	Bacteroidetes	5205140	4184	73	53	0.426	0.517	0.374	0.388	190	178	2	10	93.7	1.1	5.3
bhal	Bacillus_halodurans_C-125	Bacteria	Firmicutes	4202352	4066	78	57	0.434	0.584	0.362	0.357	203	172	20	11	84.7	9.9	5.4
bilo	Bifidobacterium_longum_NCC2705	Bacteria	Actinobacteria	2256640	1727	57	53	0.632	0.63	0.404	0.862	86	11	4	71	12.8	4.7	82.6
blic	Bacillus_licheniformis_ATCC_14580	Bacteria	Firmicutes	4222334	4152	71	60	0.466	0.57	0.362	0.466	202	170	15	17	84.2	7.4	8.4
blic2	Bacillus_licheniformis_ATCC_14580	Bacteria	Firmicutes	4222645	4196	72	55	0.468	0.572	0.373	0.46	204	174	15	15	85.3	7.4	7.4
bmel	Brucella_melitensis_biovar_Abortus_2308	Bacteria	Proteobacteria	1156948	1034	55	60	0.589	0.635	0.406	0.725	83	40	2	41	48.2	2.4	49.4
bmelic12	Brucella_melitensis_bv._1_str._16M	Bacteria	Proteobacteria	1177787	1139	54	55	0.588	0.636	0.403	0.723	90	45	2	43	50	2.2	47.8
bsuisc12	Brucella_suis_1330	Bacteria	Proteobacteria	2107794	2123	55	55	0.59	0.638	0.409	0.723	90	44	4	42	48.9	4.4	46.7
btht	Bacteroides_thetaiotaomicron_VPI-5482	Bacteria	Bacteroidetes	6260361	4778	71	53	0.433	0.526	0.37	0.402	235	218	7	10	92.8	3	4.3
bthu	Bacillus_thuringiensis_serovar_konkukian_str._97-27	Bacteria	Firmicutes	5237682	5117	105	51	0.384	0.546	0.362	0.245	335	296	24	15	88.4	7.2	4.5
bthu1	Bacillus_thuringiensis_str._Al_Hakam	Bacteria	Firmicutes	5257091	4736	104	51	0.383	0.545	0.361	0.244	308	269	23	16	87.3	7.5	5.2
bxen	Burkholderia_xenovorans_LB400	Bacteria	Proteobacteria	3363523	2960	64	56	0.611	0.64	0.409	0.784	106	87	0	19	82.1	0	17.9
cglu	Corynebacterium_glutamicum_ATCC_13032_Kitasato	Bacteria	Actinobacteria	3309401	2993	60	53	0.575	0.644	0.426	0.655	207	165	38	4	79.7	18.4	1.9
chut	Cytophaga_hutchinsonii_ATCC_33406	Bacteria	Bacteroidetes	4433218	3785	39	54	0.382	0.483	0.37	0.294	212	188	17	7	88.7	8	3.3
chvi	Chromobacterium_violaceum_ATCC_12472	Bacteria	Proteobacteria	4751080	4407	98	54	0.625	0.645	0.397	0.833	58	42	0	16	72.4	0	27.6
cjei	Corynebacterium_jeikeium_K411	Bacteria	Actinobacteria	2462499	2104	50	53	0.632	0.652	0.417	0.828	118	81	34	3	68.6	28.8	2.5
codi	Corynebacterium_diphtheriae_NCTC_13129	Bacteria	Actinobacteria	2488635	2272	54	53	0.575	0.635	0.415	0.676	163	127	29	7	77.9	17.8	4.3
coeff	Corynebacterium_efficiens_YS-314	Bacteria	Actinobacteria	3147090	2950	56	53	0.627	0.664	0.432	0.784	48	29	16	3	60.4	33.3	6.2
cpsy	Colwellia_psychrerythraea_34H	Bacteria	Proteobacteria	5373180	4910	88	56	0.396	0.54	0.398	0.252	277	208	58	11	75.1	20.9	4
daro	Dechloromonas_aromatica_RCB	Bacteria	Proteobacteria	4501104	4171	63	54	0.607	0.622	0.413	0.787	169	128	0	41	75.7	0	24.3
ddes	Desulfovibrio_desulfuricans_subsp._desulfuricans_str._G20	Bacteria	Proteobacteria	3730232	3775	65	52	0.58	0.611	0.407	0.723	125	74	45	6	59.2	36	4.8
dhaf	Desulfitobacterium_hafniense_Y51	Bacteria	Firmicutes	5727534	5060	57	54	0.477	0.555	0.385	0.491	186	150	24	12	80.6	12.9	6.5
dpsy	Desulfotalea_psychrophila_LSv54	Bacteria	Proteobacteria	3523383	3116	63	50	0.467	0.587	0.391	0.424	173	85	77	11	49.1	44.5	6.4
dra12	Deinococcus_radiodurans_R1	Bacteria	class:Deinococci	412348	368	49	52	0.649	0.637	0.422	0.89	93	54	0	39	58.1	0	41.9
dvul1	Desulfovibrio_vulgaris_DP4	Bacteria	Proteobacteria	3462887	2941	67	54	0.62	0.646	0.415	0.8	43	22	21	0	51.2	48.8	0
ecar	Pectobacterium_atrosepticum_SCRI1043	Bacteria	Proteobacteria	5064019	4472	76	56	0.523	0.608	0.397	0.564	212	183	4	25	86.3	1.9	11.8
ecol	Escherichia_coli_UTI89	Bacteria	Proteobacteria	5065741	5044	87	56	0.529	0.613	0.396	0.577	274	245	3	26	89.4	1.1	9.5
ecol2	Escherichia_coli_536	Bacteria	Proteobacteria	4938920	4629	79	56	0.528	0.614	0.395	0.575	259	228	2	29	88	0.8	11.2
ecol3	Escherichia_coli_APEC_O1	Bacteria	Proteobacteria	5082025	4457	94	37	0.53	0.613	0.395	0.581	246	219	2	25	89	0.8	10.2
ecol4	Escherichia_coli_str._K-12_substr._W3110	Bacteria	Proteobacteria	4646332	4227	86	59	0.529	0.615	0.395	0.578	250	220	2	28	88	0.8	11.2
ecoli	Escherichia_coli_str._K-12_substr._MG1655	Bacteria	Proteobacteria	4639675	4243	86	57	0.53	0.616	0.396	0.578	253	221	2	30	87.4	0.8	11.9
ecoli2	Escherichia_coli_O157:H7_str._Sakai	Bacteria	Proteobacteria	5498450	5253	101	58	0.529	0.615	0.395	0.578	285	248	2	35	87	0.7	12.3
ecoli3	Escherichia_coli_O157:H7_EDL933	Bacteria	Proteobacteria	5528445	5324	98	58	0.527	0.614	0.393	0.573	252	212	4	36	84.1	1.6	14.3
ecoli4	Escherichia_coli_CFT073	Bacteria	Proteobacteria	5231428	5379	87	52	0.529	0.612	0.395	0.578	299	262	3	34	87.6	1	11.4
elit	Erythrobacter_litoralis_HTCC2594	Bacteria	Proteobacteria	3052398	3011	43	53	0.63	0.643	0.413	0.836	72	31	9	32	43.1	12.5	44.4
enfe	Enterococcus_faecalis_V583	Bacteria	Firmicutes	3218031	3113	68	63	0.384	0.531	0.368	0.254	164	153	9	2	93.3	5.5	1.2
gfor	Gramella_forsetii_KT0803	Bacteria	Bacteroidetes	3798465	3584	44	55	0.344	0.472	0.325	0.234	145	108	23	14	74.5	15.9	9.7
goxy1	Gluconobacter_oxydans_621H	Bacteria	Proteobacteria	2702173	2432	55	54	0.625	0.651	0.433	0.791	91	22	0	69	24.2	0	75.8
hars	Herminiimonas_arsenicoxydans	Bacteria	Proteobacteria	3424307	3325	45	55	0.542	0.604	0.407	0.615	113	93	2	18	82.3	1.8	15.9
hche	Hahella_chejuensis_KCTC_2396	Bacteria	Proteobacteria	7215267	6778	67	54	0.539	0.588	0.396	0.632	277	191	31	55	69	11.2	19.9
hduc	Haemophilus_ducreyi_35000HP	Bacteria	Proteobacteria	1698955	1717	47	56	0.38	0.54	0.379	0.221	72	64	5	3	88.9	6.9	4.2
hinf	Haemophilus_influenzae_Rd_KW20	Bacteria	Proteobacteria	1830138	1657	56	54	0.398	0.554	0.387	0.253	102	96	1	5	94.1	1	4.9
hinf2	Haemophilus_influenzae_86-028NP	Bacteria	Proteobacteria	1913428	1791	57	54	0.399	0.557	0.385	0.255	105	99	2	4	94.3	1.9	3.8
hsom	Haemophilus_somnus_129PT	Bacteria	Proteobacteria	2007700	1792	50	54	0.38	0.541	0.375	0.226	73	59	8	6	80.8	11	8.2
iloi	Idiomarina_loihiensis_L2TR	Bacteria	Proteobacteria	2839318	2628	56	55	0.475	0.585	0.388	0.452	141	123	13	5	87.2	9.2	3.5
laci	Lactobacillus_acidophilus_NCFM	Bacteria	Firmicutes	1993561	1862	61	54	0.388	0.523	0.359	0.282	137	119	16	2	86.9	11.7	1.5
lajo	Lactobacillus_johnsonii_NCC_533	Bacteria	Firmicutes	1992676	1821	79	54	0.379	0.523	0.356	0.257	123	104	18	1	84.6	14.6	0.8
lapla	Lactobacillus_plantarum_WCFS1	Bacteria	Firmicutes	3308274	3009	70	59	0.44	0.534	0.378	0.407	170	135	32	3	79.4	18.8	1.8
lbre	Lactobacillus_brevis_ATCC_367	Bacteria	Firmicutes	2291220	2185	65	57	0.46	0.537	0.38	0.463	132	109	21	2	82.6	15.9	1.5
lcas	Lactobacillus_casei_ATCC_334	Bacteria	Firmicutes	2895264	2751	59	58	0.47	0.545	0.375	0.488	106	85	12	9	80.2	11.3	8.5
ldel	Lactobacillus_delbrueckii_subsp._bulgaricus_ATCC_11842	Bacteria	Firmicutes	1864998	1562	95	56	0.501	0.554	0.377	0.574	96	83	13	0	86.5	13.5	0
ldel1	Lactobacillus_delbrueckii_subsp._bulgaricus_ATCC_BAA-365	Bacteria	Firmicutes	1856951	1721	98	55	0.504	0.555	0.368	0.588	100	86	14	0	86	14	0
lgas	Lactobacillus_gasseri_ATCC_33323	Bacteria	Firmicutes	1894360	1755	76	55	0.378	0.517	0.355	0.261	116	100	15	1	86.2	12.9	0.9
linno	Listeria_innocua_Clip11262	Bacteria	Firmicutes	3011208	2968	66	54	0.389	0.552	0.372	0.244	181	163	7	11	90.1	3.9	6.1
llac	Lactococcus_lactis_subsp._lactis_Il1403	Bacteria	Firmicutes	2365589	2321	61	56	0.391	0.564	0.371	0.237	152	148	1	3	97.4	0.7	2
llac1	Lactococcus_lactis_subsp._cremoris_MG1363	Bacteria	Firmicutes	2529478	2434	62	56	0.394	0.563	0.373	0.246	157	151	3	3	96.2	1.9	1.9
llac2	Lactococcus_lactis_subsp._cremoris_SK11	Bacteria	Firmicutes	2438589	2384	60	58	0.394	0.563	0.37	0.248	153	146	3	4	95.4	2	2.6
lmes	Leuconostoc_mesenteroides_subsp._mesenteroides_ATCC_8293	Bacteria	Firmicutes	2038396	1970	71	55	0.413	0.547	0.39	0.303	113	110	2	1	97.3	1.8	0.9
lmon	Listeria_monocytogenes_str._4b_F2365	Bacteria	Firmicutes	2905187	2821	67	58	0.393	0.553	0.37	0.255	181	167	3	11	92.3	1.7	6.1
lmono	Listeria_monocytogenes_EGD-e	Bacteria	Firmicutes	2944528	2846	67	53	0.392	0.552	0.37	0.253	179	164	6	9	91.6	3.4	5
lsak	Lactobacillus_sakei_subsp._sakei_23K	Bacteria	Firmicutes	1884661	1879	63	56	0.404	0.536	0.375	0.301	129	106	22	1	82.2	17.1	0.8
lsal	Lactobacillus_salivarius_UCC118	Bacteria	Firmicutes	1827111	1717	77	56	0.368	0.533	0.362	0.207	101	90	10	1	89.1	9.9	1
lwel	Listeria_welshimeri_serovar_6b_str._SLCC5334	Bacteria	Firmicutes	2814130	2774	66	58	0.382	0.549	0.369	0.228	145	131	3	11	90.3	2.1	7.6
maqu	Marinobacter_aquaeolei_VT8	Bacteria	Proteobacteria	4326849	3858	51	54	0.58	0.623	0.397	0.721	201	103	5	93	51.2	2.5	46.3
mfla	Methylobacillus_flagellatus_KT	Bacteria	Proteobacteria	2971517	2753	46	57	0.548	0.6	0.413	0.631	112	86	11	15	76.8	9.8	13.4
mhun	Methanospirillum_hungatei_JF-1	Archaea	Euryarchaeota	3544738	3139	50	57	0.497	0.576	0.405	0.51	115	77	4	34	67	3.5	29.6
mjan	Methanocaldococcus_jannaschii_DSM_2661	Archaea	Euryarchaeota	1664970	1729	35	62	0.353	0.467	0.346	0.245	76	75	1	0	98.7	1.3	0
mmar	Methanococcus_maripaludis_S2	Archaea	Euryarchaeota	1661137	1722	36	61	0.382	0.505	0.378	0.263	113	111	0	2	98.2	0	1.8
mmar2	Methanococcus_maripaludis_C5	Archaea	Euryarchaeota	1780761	1813	36	58	0.383	0.499	0.376	0.275	120	117	0	3	97.5	0	2.5
mmc	Magnetococcus_sp._MC-1	Bacteria	Proteobacteria	4719581	3716	45	54	0.538	0.597	0.399	0.619	117	92	7	18	78.6	6	15.4
msuc	Mannheimia_succiniciproducens_MBEL55E	Bacteria	Proteobacteria	2314078	2380	59	53	0.434	0.551	0.391	0.359	134	121	11	2	90.3	8.2	1.5
neut	Nitrosomonas_eutropha_C91	Bacteria	Proteobacteria	2661057	2443	41	51	0.413	0.527	0.388	0.323	79	47	13	19	59.5	16.5	24.1
ngon	Neisseria_gonorrhoeae_FA_1090	Bacteria	Proteobacteria	2153922	2002	54	51	0.518	0.593	0.399	0.563	103	80	3	20	77.7	2.9	19.4
nmen	Neisseria_meningitidis_FAM18	Bacteria	Proteobacteria	2194961	1917	59	55	0.518	0.59	0.399	0.565	109	88	1	20	80.7	0.9	18.3
nmen1	Neisseria_meningitidis_MC58	Bacteria	Proteobacteria	2272360	2063	59	56	0.518	0.591	0.4	0.564	111	89	2	20	80.2	1.8	18
nmen2	Neisseria_meningitidis_Z2491	Bacteria	Proteobacteria	2184406	2049	58	55	0.52	0.591	0.399	0.571	115	94	2	19	81.7	1.7	16.5
ocih	Oceanobacillus_iheyensis_HTE831	Bacteria	Firmicutes	3630528	3500	69	57	0.367	0.549	0.348	0.204	145	133	7	5	91.7	4.8	3.4
pacn	Propionibacterium_acnes_KPA171202	Bacteria	Actinobacteria	2560265	2297	45	56	0.613	0.636	0.424	0.78	118	4	2	112	3.4	1.7	94.9
paer	Pseudomonas_aeruginosa_PAO1	Bacteria	Proteobacteria	6264404	5568	63	54	0.63	0.655	0.413	0.822	61	43	1	17	70.5	1.6	27.9
paer1	Pseudomonas_aeruginosa_UCBPP-PA14	Bacteria	Proteobacteria	6537648	5892	62	56	0.63	0.657	0.411	0.823	61	39	1	21	63.9	1.6	34.4
parc	Psychrobacter_arcticus_273-4	Bacteria	Proteobacteria	2650701	2120	49	54	0.442	0.573	0.392	0.362	119	102	11	6	85.7	9.2	5
patl	Pseudoalteromonas_atlantica_T6c	Bacteria	Proteobacteria	5187005	4281	62	55	0.447	0.558	0.395	0.388	242	209	29	4	86.4	12	1.7
pcry	Psychrobacter_cryohalolentis_K5	Bacteria	Proteobacteria	3059876	2467	48	54	0.442	0.576	0.393	0.357	128	113	14	1	88.3	10.9	0.8
pent	Pseudomonas_entomophila_L48	Bacteria	Proteobacteria	5888780	5134	77	56	0.618	0.647	0.412	0.796	109	63	1	45	57.8	0.9	41.3
pflu	Pseudomonas_fluorescens_Pf-5	Bacteria	Proteobacteria	7074893	6137	71	57	0.6	0.643	0.416	0.741	142	93	3	46	65.5	2.1	32.4
pflu2	Pseudomonas_fluorescens_Pf0-1	Bacteria	Proteobacteria	6438405	5736	73	54	0.598	0.644	0.417	0.732	163	111	0	52	68.1	0	31.9
phalc12	Pseudoalteromonas_haloplanktis_TAC125	Bacteria	Proteobacteria	635328	546	106	55	0.414	0.565	0.391	0.287	199	186	10	3	93.5	5	1.5
pholu	Photorhabdus_luminescens_subsp._laumondii_TTO1	Bacteria	Proteobacteria	5688987	4683	84	55	0.455	0.578	0.388	0.4	224	185	7	32	82.6	3.1	14.3
ping	Psychromonas_ingrahamii_37	Bacteria	Proteobacteria	4559598	3545	85	61	0.403	0.549	0.383	0.278	178	147	27	4	82.6	15.2	2.2
pmul	Pasteurella_multocida_subsp._multocida_str._Pm70	Bacteria	Proteobacteria	2257487	2015	56	55	0.414	0.552	0.392	0.299	120	115	4	1	95.8	3.3	0.8
porgi	Porphyromonas_gingivalis_W83	Bacteria	Bacteroidetes	2343476	1909	53	55	0.495	0.558	0.382	0.544	104	93	3	8	89.4	2.9	7.7
ppen	Pediococcus_pentosaceus_ATCC_25745	Bacteria	Firmicutes	1832387	1755	55	57	0.393	0.552	0.365	0.262	112	98	13	1	87.5	11.6	0.9
pproc12	Photobacterium_profundum_SS9	Bacteria	Proteobacteria	4085304	3416	167	53	0.437	0.584	0.387	0.34	338	316	16	6	93.5	4.7	1.8
pput	Pseudomonas_putida_KT2440	Bacteria	Proteobacteria	6181863	5350	74	54	0.606	0.651	0.415	0.752	108	60	1	47	55.6	0.9	43.5
psy	Pseudomonas_syringae_pv._tomato_str._DC3000	Bacteria	Proteobacteria	6397126	5470	64	57	0.585	0.623	0.41	0.723	209	123	3	83	58.9	1.4	39.7
psyr	Pseudomonas_syringae_pv._phaseolicola_1448A	Bacteria	Proteobacteria	5928787	4984	62	56	0.58	0.626	0.407	0.709	213	125	5	83	58.7	2.3	39
psyr2	Pseudomonas_syringae_pv._syringae_B728a	Bacteria	Proteobacteria	6093698	5089	64	56	0.588	0.628	0.408	0.729	186	113	2	71	60.8	1.1	38.2
rden	Roseobacter_denitrificans_OCh_114	Bacteria	Proteobacteria	4133097	3946	38	52	0.593	0.624	0.413	0.743	110	53	6	51	48.2	5.5	46.4
reutc12	Ralstonia_eutropha_JMP134	Bacteria	Proteobacteria	3806533	3439	65	56	0.636	0.652	0.418	0.837	92	52	0	40	56.5	0	43.5
rmet	Ralstonia_metallidurans_CH34	Bacteria	Proteobacteria	3928089	3601	62	54	0.631	0.644	0.421	0.828	126	74	0	52	58.7	0	41.3
saga	Streptococcus_agalactiae_2603V/R	Bacteria	Firmicutes	2160267	2124	80	57	0.391	0.574	0.371	0.229	114	104	8	2	91.2	7	1.8
saga1	Streptococcus_agalactiae_NEM316	Bacteria	Firmicutes	2211485	2094	80	54	0.39	0.573	0.371	0.228	121	111	8	2	91.7	6.6	1.7
saga2	Streptococcus_agalactiae_A909	Bacteria	Firmicutes	2127839	1996	80	54	0.389	0.573	0.369	0.225	112	102	8	2	91.1	7.1	1.8
sama	Shewanella_amazonensis_SB2B	Bacteria	Proteobacteria	4306142	3645	101	56	0.547	0.611	0.401	0.63	226	172	3	51	76.1	1.3	22.6
sana	Shewanella_sp._ANA-3	Bacteria	Proteobacteria	4972204	4111	918	55	0.483	0.58	0.401	0.469	293	270	14	9	92.2	4.8	3.1
sau1	Staphylococcus_aureus_subsp._aureus_N315	Bacteria	Firmicutes	2814816	2588	62	56	0.352	0.51	0.359	0.186	134	130	3	1	97	2.2	0.7
sau2	Staphylococcus_aureus_subsp._aureus_Mu50	Bacteria	Firmicutes	2878529	2697	59	59	0.352	0.512	0.359	0.186	132	128	3	1	97	2.3	0.8
sau3	Staphylococcus_aureus_subsp._aureus_MW2	Bacteria	Firmicutes	2820462	2632	60	56	0.351	0.509	0.358	0.187	141	134	5	2	95	3.5	1.4
saur	Staphylococcus_aureus_subsp._aureus_COL	Bacteria	Firmicutes	2809422	2615	53	59	0.352	0.51	0.359	0.187	147	142	4	1	96.6	2.7	0.7
saur1	Staphylococcus_aureus_subsp._aureus_NCTC_8325	Bacteria	Firmicutes	2821361	2892	60	52	0.352	0.51	0.361	0.186	141	134	6	1	95	4.3	0.7
saur2	Staphylococcus_aureus_subsp._aureus_MRSA252	Bacteria	Firmicutes	2902619	2656	60	60	0.352	0.511	0.356	0.19	137	132	3	2	96.4	2.2	1.5
saur3	Staphylococcus_aureus_subsp._aureus_MSSA476	Bacteria	Firmicutes	2799802	2579	59	60	0.352	0.507	0.357	0.192	144	137	5	2	95.1	3.5	1.4
saur4	Staphylococcus_aureus_RF122	Bacteria	Firmicutes	2742531	2515	60	58	0.353	0.51	0.36	0.188	132	128	3	1	97	2.3	0.8
saur5	Staphylococcus_aureus_subsp._aureus_USA300_FPR3757	Bacteria	Firmicutes	2872769	2560	53	58	0.352	0.509	0.36	0.187	145	140	4	1	96.6	2.8	0.7
sbal	Shewanella_baltica_OS155	Bacteria	Proteobacteria	5127376	4307	107	51	0.468	0.574	0.402	0.429	259	225	25	9	86.9	9.7	3.5
sboy	Shigella_boydii_Sb227	Bacteria	Proteobacteria	4519823	4136	90	57	0.531	0.617	0.395	0.581	253	217	3	33	85.8	1.2	13
sden	Shewanella_denitrificans_OS217	Bacteria	Proteobacteria	4545906	3754	93	57	0.456	0.562	0.401	0.404	206	182	15	9	88.3	7.3	4.4
sdys	Shigella_dysenteriae_Sd197	Bacteria	Proteobacteria	4369232	4274	84	55	0.529	0.616	0.394	0.578	269	229	4	36	85.1	1.5	13.4
sent	Salmonella_enterica_subsp._enterica_serovar_Typhi_str._CT18	Bacteria	Proteobacteria	4809037	4395	77	57	0.549	0.618	0.398	0.63	218	177	5	36	81.2	2.3	16.5
sent2	Salmonella_enterica_subsp._enterica_serovar_Choleraesuis_str._SC-B67	Bacteria	Proteobacteria	4755700	4427	84	57	0.548	0.618	0.396	0.629	207	166	3	38	80.2	1.4	18.4
sent3	Salmonella_enterica_subsp._enterica_serovar_Paratyphi_A_str._ATCC_9150	Bacteria	Proteobacteria	4585229	4093	80	58	0.549	0.622	0.397	0.628	196	163	5	28	83.2	2.6	14.3
sepi	Staphylococcus_epidermidis_ATCC_12228	Bacteria	Firmicutes	2499279	2419	60	60	0.349	0.511	0.355	0.181	133	123	6	4	92.5	4.5	3
sepi2	Staphylococcus_epidermidis_RP62A	Bacteria	Firmicutes	2616530	2494	61	60	0.347	0.508	0.352	0.181	142	134	5	3	94.4	3.5	2.1
sfle	Shigella_flexneri_5_str._8401	Bacteria	Proteobacteria	4574284	4116	96	51	0.531	0.618	0.396	0.58	248	219	3	26	88.3	1.2	10.5
sfri	Shewanella_frigidimarina_NCIMB_400	Bacteria	Proteobacteria	4845257	4029	96	59	0.425	0.555	0.401	0.32	215	192	22	1	89.3	10.2	0.5
sglo	Sodalis_glossinidius_str._morsitans	Bacteria	Proteobacteria	4171146	2432	69	55	0.557	0.617	0.4	0.655	108	86	4	18	79.6	3.7	16.7
shae	Staphylococcus_haemolyticus_JCSC1435	Bacteria	Firmicutes	2685015	2676	60	56	0.352	0.52	0.355	0.182	146	136	9	1	93.2	6.2	0.7
sheon1	Shewanella_oneidensis_MR-1	Bacteria	Proteobacteria	4969803	4324	100	57	0.47	0.575	0.396	0.439	269	242	15	12	90	5.6	4.5
shifle1	Shigella_flexneri_2a_str._301	Bacteria	Proteobacteria	4607203	4182	95	54	0.53	0.617	0.394	0.579	258	225	3	30	87.2	1.2	11.6
shifle2	Shigella_flexneri_2a_str._2457T	Bacteria	Proteobacteria	4599354	4068	99	54	0.53	0.618	0.395	0.576	252	221	4	27	87.7	1.6	10.7
sloi	Shewanella_loihica_PV-4	Bacteria	Proteobacteria	4602594	3859	95	57	0.505	0.596	0.4	0.52	230	213	14	3	92.6	6.1	1.3
smel	Sinorhizobium_meliloti_1021	Bacteria	Proteobacteria	3654135	3341	52	55	0.617	0.645	0.406	0.802	48	26	1	21	54.2	2.1	43.8
smr	Shewanella_sp._MR-4	Bacteria	Proteobacteria	4706287	3924	100	58	0.482	0.582	0.399	0.465	271	252	15	4	93	5.5	1.5
smr1	Shewanella_sp._MR-7	Bacteria	Proteobacteria	4792610	4006	102	58	0.482	0.581	0.402	0.465	274	258	14	2	94.2	5.1	0.7
smut	Streptococcus_mutans_UA159	Bacteria	Firmicutes	2030921	1960	65	51	0.391	0.574	0.374	0.226	95	83	7	5	87.4	7.4	5.3
spne	Streptococcus_pneumoniae_D39	Bacteria	Firmicutes	2046115	1914	58	54	0.422	0.573	0.375	0.319	131	126	4	1	96.2	3.1	0.8
spneu1	Streptococcus_pneumoniae_TIGR4	Bacteria	Firmicutes	2160842	2105	58	56	0.422	0.57	0.373	0.321	139	131	7	1	94.2	5	0.7
spneu2	Streptococcus_pneumoniae_R6	Bacteria	Firmicutes	2038615	2043	58	55	0.421	0.57	0.374	0.321	132	127	3	2	96.2	2.3	1.5
spyo	Streptococcus_pyogenes_M1_GAS	Bacteria	Firmicutes	1852441	1697	60	54	0.408	0.576	0.378	0.27	109	96	11	2	88.1	10.1	1.8
spyo1	Streptococcus_pyogenes_MGAS10270	Bacteria	Firmicutes	1928252	1986	67	57	0.407	0.571	0.376	0.276	116	100	13	3	86.2	11.2	2.6
spyo10	Streptococcus_pyogenes_MGAS9429	Bacteria	Firmicutes	1836467	1877	67	57	0.405	0.571	0.377	0.268	108	95	10	3	88	9.3	2.8
spyo2	Streptococcus_pyogenes_MGAS8232	Bacteria	Firmicutes	1895017	1845	67	53	0.406	0.571	0.377	0.27	116	102	11	3	87.9	9.5	2.6
spyo3	Streptococcus_pyogenes_MGAS315	Bacteria	Firmicutes	1900521	1865	67	55	0.406	0.57	0.376	0.273	115	98	14	3	85.2	12.2	2.6
spyo4	Streptococcus_pyogenes_SSI-1	Bacteria	Firmicutes	1894275	1861	57	56	0.406	0.569	0.375	0.272	118	102	13	3	86.4	11	2.5
spyo5	Streptococcus_pyogenes_MGAS10394	Bacteria	Firmicutes	1899877	1886	67	56	0.407	0.57	0.378	0.272	118	102	12	4	86.4	10.2	3.4
spyo6	Streptococcus_pyogenes_MGAS5005	Bacteria	Firmicutes	1838554	1865	67	56	0.408	0.573	0.378	0.274	112	99	10	3	88.4	8.9	2.7
spyo7	Streptococcus_pyogenes_MGAS6180	Bacteria	Firmicutes	1897573	1894	67	56	0.408	0.571	0.378	0.275	114	100	11	3	87.7	9.6	2.6
spyo8	Streptococcus_pyogenes_MGAS10750	Bacteria	Firmicutes	1937111	1979	67	60	0.407	0.57	0.377	0.275	123	101	18	4	82.1	14.6	3.3
spyo9	Streptococcus_pyogenes_MGAS2096	Bacteria	Firmicutes	1860355	1898	67	57	0.406	0.571	0.375	0.272	109	94	11	4	86.2	10.1	3.7
ssan	Streptococcus_sanguinis_SK36	Bacteria	Firmicutes	2388435	2270	61	54	0.43	0.568	0.375	0.347	126	121	5	0	96	4	0
ssap	Staphylococcus_saprophyticus_subsp._saprophyticus_ATCC_15305	Bacteria	Firmicutes	2516575	2446	60	59	0.354	0.526	0.356	0.181	151	142	8	1	94	5.3	0.7
sson	Shigella_sonnei_Ss046	Bacteria	Proteobacteria	4825265	4223	96	56	0.53	0.614	0.395	0.58	260	225	2	33	86.5	0.8	12.7
sthe	Streptococcus_thermophilus_CNRZ1066	Bacteria	Firmicutes	1796226	1915	67	56	0.41	0.574	0.373	0.282	125	115	7	3	92	5.6	2.4
sthe1	Streptococcus_thermophilus_LMD-9	Bacteria	Firmicutes	1856368	1710	67	59	0.411	0.581	0.377	0.275	109	103	6	0	94.5	5.5	0
sthe2	Streptococcus_thermophilus_LMG_18311	Bacteria	Firmicutes	1796846	1889	67	56	0.411	0.575	0.374	0.282	120	110	6	4	91.7	5	3.3
stm1	Ruegeria_sp._TM1040	Bacteria	Proteobacteria	3200938	3030	40	53	0.603	0.63	0.411	0.766	150	78	3	69	52	2	46
styp	Salmonella_enterica_subsp._enterica_serovar_Typhimurium_str._LT2	Bacteria	Proteobacteria	4857432	4425	85	57	0.545	0.619	0.398	0.62	218	177	5	36	81.2	2.3	16.5
styp2	Salmonella_enterica_subsp._enterica_serovar_Typhi_str._Ty2	Bacteria	Proteobacteria	4791961	4318	77	57	0.548	0.619	0.397	0.627	214	174	5	35	81.3	2.3	16.4
sw3	Shewanella_sp._W3-18-1	Bacteria	Proteobacteria	4708380	4044	100	57	0.46	0.574	0.401	0.405	226	204	15	7	90.3	6.6	3.1
tcru	Thiomicrospira_crunogena_XCL-2	Bacteria	Proteobacteria	2427734	2196	43	53	0.422	0.551	0.389	0.325	138	127	7	4	92	5.1	2.9
tden3	Sulfurimonas_denitrificans_DSM_1251	Bacteria	Proteobacteria	2201561	2097	44	54	0.346	0.485	0.37	0.184	97	68	23	6	70.1	23.7	6.2
vcolc12	Vibrio_cholerae_O1_biovar_El_Tor_str._N16961	Bacteria	Proteobacteria	1072315	1093	98	56	0.49	0.605	0.39	0.474	241	229	3	9	95	1.2	3.7
vfisc12	Vibrio_fischeri_ES114	Bacteria	Proteobacteria	1332022	1172	119	58	0.423	0.588	0.388	0.293	282	261	13	8	92.6	4.6	2.8
vipac12	Vibrio_parahaemolyticus_RIMD_2210633	Bacteria	Proteobacteria	3288558	3080	126	55	0.467	0.606	0.391	0.405	343	331	9	3	96.5	2.6	0.9
vivul1c12	Vibrio_vulnificus_CMCP6	Bacteria	Proteobacteria	3281944	2927	111	57	0.476	0.603	0.392	0.435	302	283	8	11	93.7	2.6	3.6
vivul2c12	Vibrio_vulnificus_YJ016	Bacteria	Proteobacteria	1857073	1696	112	55	0.476	0.596	0.392	0.44	329	310	11	8	94.2	3.3	2.4
wolsuc	Wolinella_succinogenes_DSM_1740	Bacteria	Proteobacteria	2110355	2043	40	46	0.48	0.554	0.363	0.522	102	72	14	16	70.6	13.7	15.7
xfas	Xylella_fastidiosa_9a5c	Bacteria	Proteobacteria	2679306	2766	50	54	0.467	0.567	0.407	0.427	110	42	15	53	38.2	13.6	48.2
xfas2	Xylella_fastidiosa_Temecula1	Bacteria	Proteobacteria	2519802	2034	49	54	0.463	0.569	0.409	0.41	78	29	8	41	37.2	10.3	52.6
yent	Yersinia_enterocolitica_subsp._enterocolitica_8081	Bacteria	Proteobacteria	4615899	3979	80	56	0.488	0.591	0.398	0.476	213	182	7	24	85.4	3.3	11.3
ypes	Yersinia_pestis_Antiqua	Bacteria	Proteobacteria	4702289	4167	67	55	0.491	0.593	0.396	0.485	210	177	15	18	84.3	7.1	8.6
ypes1	Yersinia_pestis_Nepal516	Bacteria	Proteobacteria	4534590	3981	71	55	0.49	0.593	0.395	0.482	199	169	14	16	84.9	7	8
ypestis	Yersinia_pestis_CO92	Bacteria	Proteobacteria	4653728	3885	69	56	0.49	0.593	0.395	0.481	192	166	13	13	86.5	6.8	6.8
ypestis2	Yersinia_pestis_KIM_10	Bacteria	Proteobacteria	4600755	4086	72	50	0.49	0.594	0.395	0.481	196	167	15	14	85.2	7.7	7.1
ypestis3	Yersinia_pestis_biovar_Microtus_str._91001	Bacteria	Proteobacteria	4595065	3895	71	57	0.491	0.596	0.395	0.483	187	162	12	13	86.6	6.4	7
ypse	Yersinia_pseudotuberculosis_IP_32953	Bacteria	Proteobacteria	4744671	3901	84	56	0.491	0.593	0.395	0.484	197	174	12	11	88.3	6.1	5.6
